# Supplementary material for: Trends for Percutaneous Tracheostomy in Italian Acute Care Setting over a 5-Year Period
Source: Medicina (Kaunas). 2023 Aug 9;59(8):1444. doi: 10.3390/medicina59081444 (PMC10456237; doi:10.3390/medicina59081444)
Supplement: Supplementary file 1 [file medicina-59-01444-s001.zip]

Archive with 1 entries (1 files):
- medicina-2504897-supplementary.pdf
